# Supplementary material for: Scorpion venom peptides enhance immunity and survival in Litopenaeus vannamei through antibacterial action against Vibrio parahaemolyticus
Source: Front Immunol. 2025 Apr 22;16:1551816. doi: 10.3389/fimmu.2025.1551816 (PMC12053305; doi:10.3389/fimmu.2025.1551816)
Supplement: Supplementary file 2 [file SupplementaryFile2.xlsx]

## Sheet: CG-vs-VP
GO ID	Description	num	Up	Down	P value	Q value	p.adjust	Genes
GO:0030682	evasion or tolerance of host defense response	11	0	11	3.09236e-13	1.31744e-10	1.31744e-10	ncbi_113824712(APOD);ncbi_113824713(Apod);ncbi_113824714(--);ncbi_113824715(--);ncbi_113824716(Apod);ncbi_113824718(--);ncbi_113824726(Apod);ncbi_113824728(--);ncbi_113824729(--);ncbi_113824735(Apod);ncbi_113824740(Apod)
GO:0051807	evasion or tolerance of defense response of other organism involved in symbiotic interaction	11	0	11	3.09236e-13	1.31744e-10	1.31744e-10	ncbi_113824712(APOD);ncbi_113824713(Apod);ncbi_113824714(--);ncbi_113824715(--);ncbi_113824716(Apod);ncbi_113824718(--);ncbi_113824726(Apod);ncbi_113824728(--);ncbi_113824729(--);ncbi_113824735(Apod);ncbi_113824740(Apod)
GO:0046422	violaxanthin de-epoxidase activity	10	0	10	3.67899e-13	1.593e-10	1.593e-10	ncbi_113824712(APOD);ncbi_113824713(Apod);ncbi_113824714(--);ncbi_113824715(--);ncbi_113824716(Apod);ncbi_113824726(Apod);ncbi_113824728(--);ncbi_113824729(--);ncbi_113824735(Apod);ncbi_113824740(Apod)
GO:0044413	avoidance of host defenses	11	0	11	5.65147e-13	1.31744e-10	1.31744e-10	ncbi_113824712(APOD);ncbi_113824713(Apod);ncbi_113824714(--);ncbi_113824715(--);ncbi_113824716(Apod);ncbi_113824718(--);ncbi_113824726(Apod);ncbi_113824728(--);ncbi_113824729(--);ncbi_113824735(Apod);ncbi_113824740(Apod)
GO:0044415	evasion or tolerance of host defenses	11	0	11	5.65147e-13	1.31744e-10	1.31744e-10	ncbi_113824712(APOD);ncbi_113824713(Apod);ncbi_113824714(--);ncbi_113824715(--);ncbi_113824716(Apod);ncbi_113824718(--);ncbi_113824726(Apod);ncbi_113824728(--);ncbi_113824729(--);ncbi_113824735(Apod);ncbi_113824740(Apod)
GO:0051832	avoidance of defenses of other organism involved in symbiotic interaction	11	0	11	5.65147e-13	1.31744e-10	1.31744e-10	ncbi_113824712(APOD);ncbi_113824713(Apod);ncbi_113824714(--);ncbi_113824715(--);ncbi_113824716(Apod);ncbi_113824718(--);ncbi_113824726(Apod);ncbi_113824728(--);ncbi_113824729(--);ncbi_113824735(Apod);ncbi_113824740(Apod)
GO:0051834	evasion or tolerance of defenses of other organism involved in symbiotic interaction	11	0	11	5.65147e-13	1.31744e-10	1.31744e-10	ncbi_113824712(APOD);ncbi_113824713(Apod);ncbi_113824714(--);ncbi_113824715(--);ncbi_113824716(Apod);ncbi_113824718(--);ncbi_113824726(Apod);ncbi_113824728(--);ncbi_113824729(--);ncbi_113824735(Apod);ncbi_113824740(Apod)
GO:0052173	response to defenses of other organism involved in symbiotic interaction	12	1	11	6.22411e-13	1.31744e-10	1.31744e-10	ncbi_113800987(tpi1b);ncbi_113824712(APOD);ncbi_113824713(Apod);ncbi_113824714(--);ncbi_113824715(--);ncbi_113824716(Apod);ncbi_113824718(--);ncbi_113824726(Apod);ncbi_113824728(--);ncbi_113824729(--);ncbi_113824735(Apod);ncbi_113824740(Apod)
GO:0052200	response to host defenses	12	1	11	6.22411e-13	1.31744e-10	1.31744e-10	ncbi_113800987(tpi1b);ncbi_113824712(APOD);ncbi_113824713(Apod);ncbi_113824714(--);ncbi_113824715(--);ncbi_113824716(Apod);ncbi_113824718(--);ncbi_113824726(Apod);ncbi_113824728(--);ncbi_113824729(--);ncbi_113824735(Apod);ncbi_113824740(Apod)
GO:0075136	response to host	12	1	11	6.22411e-13	1.31744e-10	1.31744e-10	ncbi_113800987(tpi1b);ncbi_113824712(APOD);ncbi_113824713(Apod);ncbi_113824714(--);ncbi_113824715(--);ncbi_113824716(Apod);ncbi_113824718(--);ncbi_113824726(Apod);ncbi_113824728(--);ncbi_113824729(--);ncbi_113824735(Apod);ncbi_113824740(Apod)
GO:0055114	oxidation-reduction process	27	6	21	2.13576e-09	4.06862e-07	4.06862e-07	ncbi_113800987(tpi1b);ncbi_113802766(BDH1);ncbi_113802801(GALE);ncbi_113806532(LARP6);ncbi_113807689(CYP2L1);ncbi_113807690(CYP2L1);ncbi_113807692(CYP2L1);ncbi_113808340(se);ncbi_113812112(USP21);ncbi_113814909(Skeletor);ncbi_113815942(--);ncbi_113816686(GPx);ncbi_113817447(Dmgdh);ncbi_113819977(NLGN4Y);ncbi_113822118(XDH);ncbi_113824712(APOD);ncbi_113824713(Apod);ncbi_113824714(--);ncbi_11382471…
GO:0016491	oxidoreductase activity	27	5	22	5.26755e-09	1.14042e-06	1.14042e-06	MSTRG.18388(HSPA2);ncbi_113802766(BDH1);ncbi_113802801(GALE);ncbi_113806532(LARP6);ncbi_113807689(CYP2L1);ncbi_113807690(CYP2L1);ncbi_113807692(CYP2L1);ncbi_113808340(se);ncbi_113808480(4CL1);ncbi_113812112(USP21);ncbi_113814909(Skeletor);ncbi_113815942(--);ncbi_113816686(GPx);ncbi_113817447(Dmgdh);ncbi_113819977(NLGN4Y);ncbi_113822118(XDH);ncbi_113824712(APOD);ncbi_113824713(Apod);ncbi_113824714…
GO:0051701	interaction with host	12	1	11	6.82883e-09	1.18263e-06	1.18263e-06	ncbi_113800987(tpi1b);ncbi_113824712(APOD);ncbi_113824713(Apod);ncbi_113824714(--);ncbi_113824715(--);ncbi_113824716(Apod);ncbi_113824718(--);ncbi_113824726(Apod);ncbi_113824728(--);ncbi_113824729(--);ncbi_113824735(Apod);ncbi_113824740(Apod)
GO:0005576	extracellular region	25	9	16	8.81784e-07	0.000199283	0.000199283	MSTRG.13943(Act87E);MSTRG.17013(phc-2);MSTRG.17813(--);MSTRG.18388(HSPA2);MSTRG.5997(--);ncbi_113800673(--);ncbi_113800987(tpi1b);ncbi_113801834(--);ncbi_113805871(--);ncbi_113806805(--);ncbi_113807292(lbp-6);ncbi_113808340(se);ncbi_113811541(EF2);ncbi_113811921(--);ncbi_113814527(--);ncbi_113815565(Prss2);ncbi_113815764(CHHA*);ncbi_113815782(cpg-2);ncbi_113815942(--);ncbi_113816518(--);ncbi_1138…
GO:0051707	response to other organism	15	2	13	4.93902e-06	0.000736907	0.000736907	ncbi_113800987(tpi1b);ncbi_113811541(EF2);ncbi_113812112(USP21);ncbi_113821225(Shpk);ncbi_113824712(APOD);ncbi_113824713(Apod);ncbi_113824714(--);ncbi_113824715(--);ncbi_113824716(Apod);ncbi_113824718(--);ncbi_113824726(Apod);ncbi_113824728(--);ncbi_113824729(--);ncbi_113824735(Apod);ncbi_113824740(Apod)
GO:0043207	response to external biotic stimulus	15	2	13	5.02876e-06	0.000736907	0.000736907	ncbi_113800987(tpi1b);ncbi_113811541(EF2);ncbi_113812112(USP21);ncbi_113821225(Shpk);ncbi_113824712(APOD);ncbi_113824713(Apod);ncbi_113824714(--);ncbi_113824715(--);ncbi_113824716(Apod);ncbi_113824718(--);ncbi_113824726(Apod);ncbi_113824728(--);ncbi_113824729(--);ncbi_113824735(Apod);ncbi_113824740(Apod)
GO:0009607	response to biotic stimulus	15	2	13	9.89441e-06	0.00134635	0.00134635	ncbi_113800987(tpi1b);ncbi_113811541(EF2);ncbi_113812112(USP21);ncbi_113821225(Shpk);ncbi_113824712(APOD);ncbi_113824713(Apod);ncbi_113824714(--);ncbi_113824715(--);ncbi_113824716(Apod);ncbi_113824718(--);ncbi_113824726(Apod);ncbi_113824728(--);ncbi_113824729(--);ncbi_113824735(Apod);ncbi_113824740(Apod)
GO:0044403	symbiosis, encompassing mutualism through parasitism	13	1	12	9.65554e-05	0.0122625	0.0122625	ncbi_113800987(tpi1b);ncbi_113824712(APOD);ncbi_113824713(Apod);ncbi_113824714(--);ncbi_113824715(--);ncbi_113824716(Apod);ncbi_113824718(--);ncbi_113824726(Apod);ncbi_113824728(--);ncbi_113824729(--);ncbi_113824735(Apod);ncbi_113824740(Apod);ncbi_113827353(GluClalpha)
GO:0003824	catalytic activity	65	19	46	0.000135478	0.0195539	0.0195539	MSTRG.13943(Act87E);MSTRG.17013(phc-2);MSTRG.18388(HSPA2);MSTRG.19127(--);MSTRG.23230(Cht10);MSTRG.5997(--);ncbi_113800571(pol);ncbi_113800987(tpi1b);ncbi_113802097(Cpa2);ncbi_113802766(BDH1);ncbi_113802801(GALE);ncbi_113804791(fdl);ncbi_113804838(nas-4);ncbi_113805304(HSPA8);ncbi_113805671(cct3);ncbi_113806532(LARP6);ncbi_113807222(GNBP1);ncbi_113807292(lbp-6);ncbi_113807689(CYP2L1);ncbi_1138076…
GO:0044419	interspecies interaction between organisms	13	1	12	0.000149435	0.0177922	0.0177922	ncbi_113800987(tpi1b);ncbi_113824712(APOD);ncbi_113824713(Apod);ncbi_113824714(--);ncbi_113824715(--);ncbi_113824716(Apod);ncbi_113824718(--);ncbi_113824726(Apod);ncbi_113824728(--);ncbi_113824729(--);ncbi_113824735(Apod);ncbi_113824740(Apod);ncbi_113827353(GluClalpha)

## Sheet: CG-vs-Bmkn2-7
GO ID	Description	num	Up	Down	Pvalue	Qvalue	p.adjust	Genes
GO:0005488	binding	421	24	397	3.07628e-19	3.58079e-16	3.58079e-16	MSTRG.11790(HADHA);MSTRG.13151(METAP2);MSTRG.16780(Mi-2);MSTRG.16782(Mi-2);MSTRG.16783(CHD4);MSTRG.17813(--);MSTRG.18388(HSPA2);MSTRG.19127(--);MSTRG.19596(--);ncbi_113799997(--);ncbi_113800021(HASPIN);ncbi_113800032(Nt5c3a);ncbi_113800231(--);ncbi_113800369(--);ncbi_113800450(Btk29A);ncbi_113800456(TFCP2);ncbi_113800476(alpha-Man-Ia);ncbi_113800489(--);ncbi_113800579(SNX12);ncbi_113800837(--);nc…
GO:0007049	cell cycle	126	2	124	3.69091e-16	2.14257e-12	2.14257e-12	MSTRG.18388(HSPA2);ncbi_113800021(HASPIN);ncbi_113800450(Btk29A);ncbi_113800937(IGHMBP2);ncbi_113801198(mapk1);ncbi_113801259(CNOT3);ncbi_113801627(beta-Spec);ncbi_113801903(Abca5);ncbi_113801958(goa-1);ncbi_113802160(smc1a);ncbi_113802674(CKAP5);ncbi_113802788(Abcf1);ncbi_113802810(TRAPPC8);ncbi_113802897(MICAL3);ncbi_113803688(mnb);ncbi_113804330(hdc);ncbi_113804513(TOP2A);ncbi_113804525(smc3);…
GO:0097159	organic cyclic compound binding	255	9	246	1.66303e-15	9.67884e-13	9.67884e-13	MSTRG.13151(METAP2);MSTRG.16780(Mi-2);MSTRG.16782(Mi-2);MSTRG.18388(HSPA2);ncbi_113800021(HASPIN);ncbi_113800032(Nt5c3a);ncbi_113800450(Btk29A);ncbi_113800456(TFCP2);ncbi_113800937(IGHMBP2);ncbi_113801169(Hr4);ncbi_113801198(mapk1);ncbi_113801894(RIOK3);ncbi_113801903(Abca5);ncbi_113801958(goa-1);ncbi_113802160(smc1a);ncbi_113802788(Abcf1);ncbi_113802897(MICAL3);ncbi_113803304(--);ncbi_113803378(…
GO:1901363	heterocyclic compound binding	252	8	244	4.74043e-15	1.83929e-12	1.83929e-12	MSTRG.13151(METAP2);MSTRG.16780(Mi-2);MSTRG.16782(Mi-2);MSTRG.18388(HSPA2);ncbi_113800021(HASPIN);ncbi_113800032(Nt5c3a);ncbi_113800450(Btk29A);ncbi_113800456(TFCP2);ncbi_113800937(IGHMBP2);ncbi_113801169(Hr4);ncbi_113801198(mapk1);ncbi_113801894(RIOK3);ncbi_113801903(Abca5);ncbi_113801958(goa-1);ncbi_113802160(smc1a);ncbi_113802788(Abcf1);ncbi_113802897(MICAL3);ncbi_113803304(--);ncbi_113803378(…
GO:0005634	nucleus	231	7	224	5.87168e-15	4.69735e-12	4.69735e-12	MSTRG.18388(HSPA2);ncbi_113800021(HASPIN);ncbi_113800456(TFCP2);ncbi_113800937(IGHMBP2);ncbi_113801169(Hr4);ncbi_113801198(mapk1);ncbi_113801259(CNOT3);ncbi_113801627(beta-Spec);ncbi_113801894(RIOK3);ncbi_113801928(--);ncbi_113802160(smc1a);ncbi_113802497(Brca1);ncbi_113802674(CKAP5);ncbi_113802788(Abcf1);ncbi_113802897(MICAL3);ncbi_113803304(--);ncbi_113803442(Crabp2);ncbi_113803583(--);ncbi_113…
GO:0051276	chromosome organization	113	1	112	1.40832e-14	4.08764e-11	4.08764e-11	ncbi_113800021(HASPIN);ncbi_113800450(Btk29A);ncbi_113800937(IGHMBP2);ncbi_113801958(goa-1);ncbi_113802160(smc1a);ncbi_113802674(CKAP5);ncbi_113803304(--);ncbi_113803378(Specc1l);ncbi_113803944(Fra10ac1);ncbi_113804513(TOP2A);ncbi_113804525(smc3);ncbi_113804683(cdc-37);ncbi_113804962(CG5815);ncbi_113805159(--);ncbi_113805527(lrrfip2);ncbi_113805988(--);ncbi_113806097(--);ncbi_113806269(Src42A);nc…
GO:0044428	nuclear part	174	5	169	2.18611e-14	8.74445e-12	8.74445e-12	MSTRG.18388(HSPA2);ncbi_113800021(HASPIN);ncbi_113800937(IGHMBP2);ncbi_113801627(beta-Spec);ncbi_113801928(--);ncbi_113802160(smc1a);ncbi_113802497(Brca1);ncbi_113802674(CKAP5);ncbi_113802788(Abcf1);ncbi_113802897(MICAL3);ncbi_113803304(--);ncbi_113803442(Crabp2);ncbi_113803656(--);ncbi_113803881(holn1);ncbi_113803944(Fra10ac1);ncbi_113804314(--);ncbi_113804455(MYB3R4);ncbi_113804513(TOP2A);ncbi_…
GO:0017076	purine nucleotide binding	126	4	122	2.79174e-14	8.08535e-12	8.08535e-12	ncbi_113800021(HASPIN);ncbi_113800450(Btk29A);ncbi_113800937(IGHMBP2);ncbi_113801198(mapk1);ncbi_113801894(RIOK3);ncbi_113801903(Abca5);ncbi_113801958(goa-1);ncbi_113802160(smc1a);ncbi_113802788(Abcf1);ncbi_113803304(--);ncbi_113803378(Specc1l);ncbi_113803688(mnb);ncbi_113803738(--);ncbi_113804513(TOP2A);ncbi_113804525(smc3);ncbi_113804683(cdc-37);ncbi_113804709(Utp14a);ncbi_113804940(--);ncbi_11…
GO:0001883	purine nucleoside binding	127	3	124	3.47309e-14	8.08535e-12	8.08535e-12	MSTRG.16780(Mi-2);MSTRG.16782(Mi-2);MSTRG.18388(HSPA2);ncbi_113800021(HASPIN);ncbi_113800450(Btk29A);ncbi_113800937(IGHMBP2);ncbi_113801198(mapk1);ncbi_113801894(RIOK3);ncbi_113801903(Abca5);ncbi_113801958(goa-1);ncbi_113802160(smc1a);ncbi_113802788(Abcf1);ncbi_113803304(--);ncbi_113803378(Specc1l);ncbi_113803688(mnb);ncbi_113803738(--);ncbi_113804513(TOP2A);ncbi_113804525(smc3);ncbi_113804683(cd…
GO:0001882	nucleoside binding	127	3	124	4.42744e-14	8.58924e-12	8.58924e-12	MSTRG.16780(Mi-2);MSTRG.16782(Mi-2);MSTRG.18388(HSPA2);ncbi_113800021(HASPIN);ncbi_113800450(Btk29A);ncbi_113800937(IGHMBP2);ncbi_113801198(mapk1);ncbi_113801894(RIOK3);ncbi_113801903(Abca5);ncbi_113801958(goa-1);ncbi_113802160(smc1a);ncbi_113802788(Abcf1);ncbi_113803304(--);ncbi_113803378(Specc1l);ncbi_113803688(mnb);ncbi_113803738(--);ncbi_113804513(TOP2A);ncbi_113804525(smc3);ncbi_113804683(cd…
GO:0032550	purine ribonucleoside binding	126	3	123	7.38757e-14	1.0958e-11	1.0958e-11	MSTRG.16780(Mi-2);MSTRG.16782(Mi-2);MSTRG.18388(HSPA2);ncbi_113800021(HASPIN);ncbi_113800450(Btk29A);ncbi_113800937(IGHMBP2);ncbi_113801198(mapk1);ncbi_113801894(RIOK3);ncbi_113801903(Abca5);ncbi_113801958(goa-1);ncbi_113802160(smc1a);ncbi_113802788(Abcf1);ncbi_113803304(--);ncbi_113803378(Specc1l);ncbi_113803688(mnb);ncbi_113803738(--);ncbi_113804513(TOP2A);ncbi_113804525(smc3);ncbi_113804683(cd…
GO:0043167	ion binding	240	12	228	7.87038e-14	1.0958e-11	1.0958e-11	MSTRG.13151(METAP2);MSTRG.16780(Mi-2);MSTRG.16782(Mi-2);MSTRG.16783(CHD4);ncbi_113800021(HASPIN);ncbi_113800032(Nt5c3a);ncbi_113800450(Btk29A);ncbi_113800476(alpha-Man-Ia);ncbi_113800579(SNX12);ncbi_113800937(IGHMBP2);ncbi_113801169(Hr4);ncbi_113801198(mapk1);ncbi_113801321(Ptp69D);ncbi_113801627(beta-Spec);ncbi_113801894(RIOK3);ncbi_113801903(Abca5);ncbi_113801928(--);ncbi_113801958(goa-1);ncbi_…
GO:0032549	ribonucleoside binding	126	3	123	8.47269e-14	1.0958e-11	1.0958e-11	MSTRG.16780(Mi-2);MSTRG.16782(Mi-2);MSTRG.18388(HSPA2);ncbi_113800021(HASPIN);ncbi_113800450(Btk29A);ncbi_113800937(IGHMBP2);ncbi_113801198(mapk1);ncbi_113801894(RIOK3);ncbi_113801903(Abca5);ncbi_113801958(goa-1);ncbi_113802160(smc1a);ncbi_113802788(Abcf1);ncbi_113803304(--);ncbi_113803378(Specc1l);ncbi_113803688(mnb);ncbi_113803738(--);ncbi_113804513(TOP2A);ncbi_113804525(smc3);ncbi_113804683(cd…
GO:0032559	adenyl ribonucleotide binding	115	4	111	1.05697e-13	1.12868e-11	1.12868e-11	ncbi_113800021(HASPIN);ncbi_113800450(Btk29A);ncbi_113800937(IGHMBP2);ncbi_113801198(mapk1);ncbi_113801894(RIOK3);ncbi_113801903(Abca5);ncbi_113801958(goa-1);ncbi_113802160(smc1a);ncbi_113802788(Abcf1);ncbi_113803304(--);ncbi_113803378(Specc1l);ncbi_113803688(mnb);ncbi_113803738(--);ncbi_113804513(TOP2A);ncbi_113804525(smc3);ncbi_113804683(cdc-37);ncbi_113804709(Utp14a);ncbi_113804940(--);ncbi_11…
GO:0032555	purine ribonucleotide binding	124	4	120	1.06662e-13	1.12868e-11	1.12868e-11	ncbi_113800021(HASPIN);ncbi_113800450(Btk29A);ncbi_113800937(IGHMBP2);ncbi_113801198(mapk1);ncbi_113801894(RIOK3);ncbi_113801903(Abca5);ncbi_113801958(goa-1);ncbi_113802160(smc1a);ncbi_113802788(Abcf1);ncbi_113803304(--);ncbi_113803378(Specc1l);ncbi_113803688(mnb);ncbi_113803738(--);ncbi_113804513(TOP2A);ncbi_113804525(smc3);ncbi_113804683(cdc-37);ncbi_113804709(Utp14a);ncbi_113804940(--);ncbi_11…
GO:0030554	adenyl nucleotide binding	115	4	111	1.26752e-13	1.15076e-11	1.15076e-11	ncbi_113800021(HASPIN);ncbi_113800450(Btk29A);ncbi_113800937(IGHMBP2);ncbi_113801198(mapk1);ncbi_113801894(RIOK3);ncbi_113801903(Abca5);ncbi_113801958(goa-1);ncbi_113802160(smc1a);ncbi_113802788(Abcf1);ncbi_113803304(--);ncbi_113803378(Specc1l);ncbi_113803688(mnb);ncbi_113803738(--);ncbi_113804513(TOP2A);ncbi_113804525(smc3);ncbi_113804683(cdc-37);ncbi_113804709(Utp14a);ncbi_113804940(--);ncbi_11…
GO:0035639	purine ribonucleoside triphosphate binding	122	3	119	1.29128e-13	1.15076e-11	1.15076e-11	ncbi_113800021(HASPIN);ncbi_113800450(Btk29A);ncbi_113800937(IGHMBP2);ncbi_113801198(mapk1);ncbi_113801894(RIOK3);ncbi_113801903(Abca5);ncbi_113801958(goa-1);ncbi_113802160(smc1a);ncbi_113802788(Abcf1);ncbi_113803304(--);ncbi_113803378(Specc1l);ncbi_113803688(mnb);ncbi_113803738(--);ncbi_113804513(TOP2A);ncbi_113804525(smc3);ncbi_113804683(cdc-37);ncbi_113804709(Utp14a);ncbi_113804940(--);ncbi_11…
GO:0005524	ATP binding	113	3	110	1.38407e-13	1.15076e-11	1.15076e-11	ncbi_113800021(HASPIN);ncbi_113800450(Btk29A);ncbi_113800937(IGHMBP2);ncbi_113801198(mapk1);ncbi_113801894(RIOK3);ncbi_113801903(Abca5);ncbi_113801958(goa-1);ncbi_113802160(smc1a);ncbi_113802788(Abcf1);ncbi_113803304(--);ncbi_113803378(Specc1l);ncbi_113803688(mnb);ncbi_113803738(--);ncbi_113804513(TOP2A);ncbi_113804525(smc3);ncbi_113804683(cdc-37);ncbi_113804709(Utp14a);ncbi_113804940(--);ncbi_11…
GO:0032553	ribonucleotide binding	124	4	120	2.66992e-13	2.07186e-11	2.07186e-11	ncbi_113800021(HASPIN);ncbi_113800450(Btk29A);ncbi_113800937(IGHMBP2);ncbi_113801198(mapk1);ncbi_113801894(RIOK3);ncbi_113801903(Abca5);ncbi_113801958(goa-1);ncbi_113802160(smc1a);ncbi_113802788(Abcf1);ncbi_113803304(--);ncbi_113803378(Specc1l);ncbi_113803688(mnb);ncbi_113803738(--);ncbi_113804513(TOP2A);ncbi_113804525(smc3);ncbi_113804683(cdc-37);ncbi_113804709(Utp14a);ncbi_113804940(--);ncbi_11…
GO:0005515	protein binding	276	14	262	5.02812e-13	3.65796e-11	3.65796e-11	MSTRG.11790(HADHA);MSTRG.18388(HSPA2);ncbi_113800231(--);ncbi_113800369(--);ncbi_113800450(Btk29A);ncbi_113800489(--);ncbi_113800837(--);ncbi_113800937(IGHMBP2);ncbi_113800987(tpi1b);ncbi_113801169(Hr4);ncbi_113801198(mapk1);ncbi_113801259(CNOT3);ncbi_113801321(Ptp69D);ncbi_113801627(beta-Spec);ncbi_113801894(RIOK3);ncbi_113801921(--);ncbi_113801928(--);ncbi_113801958(goa-1);ncbi_113802160(smc1a)…

## Sheet: VP-vs-Bmkn2-7
GO ID	Description	num	Up	Down	P value	Q value	p.adjust	Genes
GO:0001733	galactosylceramide sulfotransferase activity	2	2	0	0.000170461	0.0157676	0.0157676	ncbi_113829078(Gal3st1);ncbi_113829081(Gal3st1)
GO:0050694	galactose 3-O-sulfotransferase activity	2	2	0	0.000170461	0.0157676	0.0157676	ncbi_113829078(Gal3st1);ncbi_113829081(Gal3st1)
GO:0008061	chitin binding	4	1	3	0.000615335	0.0379456	0.0379456	ncbi_113822222(--);ncbi_113822223(--);ncbi_113822227(--);ncbi_113827665(--)
GO:0019694	alkanesulfonate metabolic process	1	1	0	0.00102529	0.261064	0.261064	ncbi_113800564(PHGDH)
GO:0009698	phenylpropanoid metabolic process	1	1	0	0.0020496	0.261064	0.261064	ncbi_113807292(lbp-6)
GO:0014018	neuroblast fate specification	1	1	0	0.00307293	0.261064	0.261064	ncbi_113802730(da)
GO:0004613	phosphoenolpyruvate carboxykinase (GTP) activity	1	1	0	0.00368301	0.130404	0.130404	ncbi_113819349(PCK2)
GO:0009247	glycolipid biosynthetic process	2	2	0	0.00458322	0.261064	0.261064	ncbi_113829078(Gal3st1);ncbi_113829081(Gal3st1)
GO:0019530	taurine metabolic process	1	1	0	0.00511665	0.261064	0.261064	ncbi_113800564(PHGDH)
GO:0035360	positive regulation of peroxisome proliferator activated receptor signaling pathway	1	1	0	0.00511665	0.261064	0.261064	ncbi_113807292(lbp-6)
GO:0001972	retinoic acid binding	1	1	0	0.00613119	0.130404	0.130404	ncbi_113807292(lbp-6)
GO:0031392	regulation of prostaglandin biosynthetic process	1	1	0	0.00613704	0.261064	0.261064	ncbi_113807292(lbp-6)
GO:0048866	stem cell fate specification	1	1	0	0.00613704	0.261064	0.261064	ncbi_113802730(da)
GO:2001279	regulation of unsaturated fatty acid biosynthetic process	1	1	0	0.00613704	0.261064	0.261064	ncbi_113807292(lbp-6)
GO:0035358	regulation of peroxisome proliferator activated receptor signaling pathway	1	1	0	0.00715646	0.261064	0.261064	ncbi_113807292(lbp-6)
GO:0061382	Malpighian tubule tip cell differentiation	1	1	0	0.00715646	0.261064	0.261064	ncbi_113802730(da)
GO:0070314	G1 to G0 transition	1	1	0	0.00715646	0.261064	0.261064	ncbi_113800564(PHGDH)
GO:0016831	carboxy-lyase activity	2	2	0	0.00780815	0.130404	0.130404	ncbi_113814188(Accs);ncbi_113819349(PCK2)
GO:0004616	phosphogluconate dehydrogenase (decarboxylating) activity	1	1	0	0.00857365	0.130404	0.130404	ncbi_113800564(PHGDH)
GO:0030060	L-malate dehydrogenase activity	1	1	0	0.00857365	0.130404	0.130404	ncbi_113800564(PHGDH)
