# Supplementary material for: Scorpion venom peptides enhance immunity and survival in Litopenaeus vannamei through antibacterial action against Vibrio parahaemolyticus
Source: Front Immunol. 2025 Apr 22;16:1551816. doi: 10.3389/fimmu.2025.1551816 (PMC12053305; doi:10.3389/fimmu.2025.1551816)
Supplement: Supplementary file 3 [file SupplementaryFile3.xlsx]

## Sheet: CG-vs-VP
KEGG_A_class	KEGG_B_class	Pathway	num	Pvalue	Qvalue	Pathway ID	Genes
Metabolism	Carbohydrate metabolism	Amino sugar and nucleotide sugar metabolism	6	2.74916e-05	0.00275019	ko00520	ncbi_113802801(GALE);ncbi_113804791(fdl);ncbi_113817260(Chia);ncbi_113819046(Cht10);ncbi_113827641(--);MSTRG.23230(Cht10)
Metabolism	Metabolism of other amino acids	Glutathione metabolism	6	5.00034e-05	0.00275019	ko00480	ncbi_113808340(se);ncbi_113816686(GPx);ncbi_113826602(Zw);MSTRG.12860(ERAP1);MSTRG.12861(ANPEP);MSTRG.16062(--)
Metabolism	Xenobiotics biodegradation and metabolism	Drug metabolism - other enzymes	5	0.000444814	0.0163098	ko00983	ncbi_113815619(UGT2B13);ncbi_113822118(XDH);ncbi_113826646(Cda);ncbi_113828399(tpmt);MSTRG.16062(--)
Metabolism	Global and overview maps	Metabolic pathways	19	0.001043	0.0286826	ko01100	ncbi_113800987(tpi1b);ncbi_113802766(BDH1);ncbi_113802801(GALE);ncbi_113804791(fdl);ncbi_113807689(CYP2L1);ncbi_113807690(CYP2L1);ncbi_113815619(UGT2B13);ncbi_113817260(Chia);ncbi_113817447(Dmgdh);ncbi_113819046(Cht10);ncbi_113821545(MGAM);ncbi_113822118(XDH);ncbi_113826602(Zw);ncbi_113826646(Cda);ncbi_113827641(--);MSTRG.12860(ERAP1);MSTRG.12861(ANPEP);MSTRG.19127(--);MSTRG.23230(Cht10)
Metabolism	Carbohydrate metabolism	Galactose metabolism	3	0.00197852	0.0435275	ko00052	ncbi_113802801(GALE);ncbi_113821545(MGAM);MSTRG.19127(--)
Metabolism	Lipid metabolism	Arachidonic acid metabolism	3	0.00507315	0.0930078	ko00590	ncbi_113807689(CYP2L1);ncbi_113807690(CYP2L1);ncbi_113816686(GPx)
Organismal Systems	Aging	Longevity regulating pathway - multiple species	4	0.0076744	0.120598	ko04213	ncbi_113805304(HSPA8);ncbi_113820677(--);ncbi_113827261(CRYAB);MSTRG.18388(HSPA2)
Metabolism	Lipid metabolism	Linoleic acid metabolism	2	0.0174198	0.212909	ko00591	ncbi_113807689(CYP2L1);ncbi_113807690(CYP2L1)
Organismal Systems	Digestive system	Carbohydrate digestion and absorption	2	0.0174198	0.212909	ko04973	ncbi_113821545(MGAM);MSTRG.19127(--)
Human Diseases	Infectious disease: viral	Influenza A	4	0.0250871	0.262739	ko05164	ncbi_113805304(HSPA8);ncbi_113815565(Prss2);MSTRG.13943(Act87E);MSTRG.18388(HSPA2)
Organismal Systems	Immune system	Antigen processing and presentation	2	0.0274349	0.262739	ko04612	ncbi_113805304(HSPA8);MSTRG.18388(HSPA2)
Metabolism	Carbohydrate metabolism	Starch and sucrose metabolism	2	0.0286624	0.262739	ko00500	ncbi_113821545(MGAM);MSTRG.19127(--)
Human Diseases	Neurodegenerative disease	Prion disease	2	0.0324746	0.265473	ko05020	ncbi_113805304(HSPA8);MSTRG.18388(HSPA2)
Organismal Systems	Endocrine system	Ovarian steroidogenesis	2	0.0337875	0.265473	ko04913	ncbi_113807689(CYP2L1);ncbi_113807690(CYP2L1)
Human Diseases	Infectious disease: bacterial	Legionellosis	2	0.0392425	0.287778	ko05134	ncbi_113805304(HSPA8);MSTRG.18388(HSPA2)
Organismal Systems	Immune system	Hematopoietic cell lineage	2	0.0450091	0.309437	ko04640	MSTRG.12860(ERAP1);MSTRG.12861(ANPEP)
Metabolism	Xenobiotics biodegradation and metabolism	Drug metabolism - cytochrome P450	2	0.0510695	0.320022	ko00982	ncbi_113815619(UGT2B13);MSTRG.16062(--)
Genetic Information Processing	Folding, sorting and degradation	Protein processing in endoplasmic reticulum	4	0.0536099	0.320022	ko04141	ncbi_113805304(HSPA8);ncbi_113820677(--);ncbi_113827261(CRYAB);MSTRG.18388(HSPA2)
Metabolism	Xenobiotics biodegradation and metabolism	Metabolism of xenobiotics by cytochrome P450	2	0.0574068	0.320022	ko00980	ncbi_113815619(UGT2B13);MSTRG.16062(--)
Organismal Systems	Endocrine system	Renin-angiotensin system	2	0.0590324	0.320022	ko04614	MSTRG.12860(ERAP1);MSTRG.12861(ANPEP)

## Sheet: CG-vs-Bmkn2-7
KEGG_A_class	KEGG_B_class	Pathway	num	P value	Q value	Pathway ID	Genes
Cellular Processes	Transport and catabolism	Endocytosis	17	6.61816e-05	0.0152136	ko04144	ncbi_113800579(SNX12);ncbi_113801928(--);ncbi_113806762(--);ncbi_113806783(--);ncbi_113809325(WASHC5);ncbi_113809716(TSG101);ncbi_113811782(smurf2);ncbi_113812114(--);ncbi_113813444(RAB11FIP5);ncbi_113817495(chmp2a);ncbi_113818887(vps4);ncbi_113819076(PLD1);ncbi_113823603(--);ncbi_113827484(--);MSTRG.18388(HSPA2);MSTRG.19596(--);MSTRG.9043(Vps4b)
Genetic Information Processing	Translation	Ribosome biogenesis in eukaryotes	10	0.000119323	0.0152136	ko03008	ncbi_113801199(--);ncbi_113804709(Utp14a);ncbi_113809801(BMS1);ncbi_113813169(--);ncbi_113814257(XPO1);ncbi_113816964(MDN1);ncbi_113817359(Spata5);ncbi_113818498(Rbm28);ncbi_113826243(Xpo1);ncbi_113826248(XPO1)
Human Diseases	Cancer: specific types	Thyroid cancer	5	0.00020825	0.0177013	ko05216	ncbi_113801198(mapk1);ncbi_113809334(--);ncbi_113821023(Mtor);ncbi_113821168(Ras85D);ncbi_113821178(Ras85D)
Organismal Systems	Nervous system	Long-term depression	7	0.00033511	0.0213632	ko04730	ncbi_113801198(mapk1);ncbi_113801958(goa-1);ncbi_113805298(Itpr);ncbi_113811454(cta);ncbi_113813818(for);ncbi_113821168(Ras85D);ncbi_113821178(Ras85D)
Environmental Information Processing	Signal transduction	Sphingolipid signaling pathway	10	0.00060666	0.0309397	ko04071	ncbi_113801198(mapk1);ncbi_113804384(PPP2R5D);ncbi_113807101(ppp2r3c);ncbi_113811454(cta);ncbi_113815250(Cers6);ncbi_113815691(ROCK2);ncbi_113819076(PLD1);ncbi_113821168(Ras85D);ncbi_113821178(Ras85D);ncbi_113823603(--)
Organismal Systems	Endocrine system	Estrogen signaling pathway	8	0.000957068	0.0372047	ko04915	ncbi_113801198(mapk1);ncbi_113801958(goa-1);ncbi_113805298(Itpr);ncbi_113814125(FKBP4);ncbi_113817898(FKBP4);ncbi_113821168(Ras85D);ncbi_113821178(Ras85D);MSTRG.18388(HSPA2)
Genetic Information Processing	Translation	Nucleocytoplasmic transport	13	0.00102131	0.0372047	ko03013	ncbi_113805923(SRRM1);ncbi_113807607(Ranbp2);ncbi_113809334(--);ncbi_113811338(THOC2);ncbi_113811339(THOC2);ncbi_113813169(--);ncbi_113813252(Upf2);ncbi_113814257(XPO1);ncbi_113821023(Mtor);ncbi_113822189(Pym);ncbi_113822721(PNN);ncbi_113826243(Xpo1);ncbi_113826248(XPO1)
Environmental Information Processing	Signal transduction	MAPK signaling pathway - fly	11	0.00119553	0.0381076	ko04013	ncbi_113800450(Btk29A);ncbi_113801198(mapk1);ncbi_113806269(Src42A);ncbi_113814257(XPO1);ncbi_113814525(ttk);ncbi_113821072(MAP2K4);ncbi_113821168(Ras85D);ncbi_113821178(Ras85D);ncbi_113822181(RASA1);ncbi_113826243(Xpo1);ncbi_113826248(XPO1)
Organismal Systems	Endocrine system	GnRH signaling pathway	7	0.00205555	0.0582405	ko04912	ncbi_113801198(mapk1);ncbi_113805298(Itpr);ncbi_113819076(PLD1);ncbi_113821072(MAP2K4);ncbi_113821168(Ras85D);ncbi_113821178(Ras85D);ncbi_113823603(--)
Environmental Information Processing	Signal transduction	MAPK signaling pathway	11	0.00497131	0.126768	ko04010	ncbi_113801198(mapk1);ncbi_113806138(MAP3K13);ncbi_113810001(Nf1);ncbi_113811454(cta);ncbi_113821072(MAP2K4);ncbi_113821168(Ras85D);ncbi_113821178(Ras85D);ncbi_113822181(RASA1);ncbi_113827639(DUSP7);ncbi_113827853(Tao);MSTRG.18388(HSPA2)
Human Diseases	Infectious disease: viral	Human cytomegalovirus infection	8	0.00557232	0.129176	ko05163	ncbi_113801198(mapk1);ncbi_113801958(goa-1);ncbi_113805298(Itpr);ncbi_113809816(PTGER3);ncbi_113811454(cta);ncbi_113815691(ROCK2);ncbi_113821168(Ras85D);ncbi_113821178(Ras85D)
Organismal Systems	Endocrine system	Parathyroid hormone synthesis, secretion and action	6	0.00726066	0.154289	ko04928	ncbi_113801198(mapk1);ncbi_113805298(Itpr);ncbi_113811454(cta);ncbi_113819076(PLD1);ncbi_113822952(RXR);ncbi_113823603(--)
Organismal Systems	Immune system	Fc epsilon RI signaling pathway	4	0.0107783	0.20826	ko04664	ncbi_113801198(mapk1);ncbi_113821072(MAP2K4);ncbi_113821168(Ras85D);ncbi_113821178(Ras85D)
Human Diseases	Cancer: specific types	Pancreatic cancer	5	0.0114339	0.20826	ko05212	ncbi_113801198(mapk1);ncbi_113819076(PLD1);ncbi_113821168(Ras85D);ncbi_113821178(Ras85D);ncbi_113823603(--)
Cellular Processes	Cell motility	Regulation of actin cytoskeleton	11	0.0160645	0.273096	ko04810	ncbi_113801198(mapk1);ncbi_113805466(Actn);ncbi_113806546(ssh);ncbi_113811454(cta);ncbi_113813518(Dock2);ncbi_113815137(Act88F);ncbi_113815691(ROCK2);ncbi_113817152(if);ncbi_113821168(Ras85D);ncbi_113821178(Ras85D);ncbi_113830372(MYLK)
Organismal Systems	Nervous system	Serotonergic synapse	6	0.0174728	0.277984	ko04726	ncbi_113801198(mapk1);ncbi_113801958(goa-1);ncbi_113805298(Itpr);ncbi_113807689(CYP2L1);ncbi_113821168(Ras85D);ncbi_113821178(Ras85D)
Environmental Information Processing	Signal transduction	Apelin signaling pathway	6	0.0185323	0.277984	ko04371	ncbi_113801198(mapk1);ncbi_113805298(Itpr);ncbi_113810943(ewg);ncbi_113821168(Ras85D);ncbi_113821178(Ras85D);ncbi_113830372(MYLK)
Human Diseases	Cancer: specific types	Endometrial cancer	4	0.0231412	0.327833	ko05213	ncbi_113800489(--);ncbi_113801198(mapk1);ncbi_113821168(Ras85D);ncbi_113821178(Ras85D)
Human Diseases	Drug resistance: antineoplastic	EGFR tyrosine kinase inhibitor resistance	4	0.0251104	0.337007	ko01521	ncbi_113801198(mapk1);ncbi_113810001(Nf1);ncbi_113821168(Ras85D);ncbi_113821178(Ras85D)
Human Diseases	Cancer: specific types	Melanoma	3	0.0268581	0.342441	ko05218	ncbi_113801198(mapk1);ncbi_113821168(Ras85D);ncbi_113821178(Ras85D)

## Sheet: VP-vs-Bmkn2-7
KEGG_A_class	KEGG_B_class	Pathway	num	P value	Q value	Pathway ID	Genes
Organismal Systems	Excretory system	Proximal tubule bicarbonate reclamation	1	0.0145039	0.14493	ko04964	ncbi_113819349(PCK2)
Organismal Systems	Endocrine system	Adipocytokine signaling pathway	1	0.026366	0.14493	ko04920	ncbi_113819349(PCK2)
Metabolism	Carbohydrate metabolism	Citrate cycle (TCA cycle)	1	0.0282291	0.14493	ko00020	ncbi_113819349(PCK2)
Metabolism	Carbohydrate metabolism	Pyruvate metabolism	1	0.0282291	0.14493	ko00620	ncbi_113819349(PCK2)
Organismal Systems	Endocrine system	PPAR signaling pathway	1	0.032566	0.14493	ko03320	ncbi_113819349(PCK2)
Metabolism	Amino acid metabolism	Glycine, serine and threonine metabolism	1	0.0350376	0.14493	ko00260	ncbi_113800564(PHGDH)
Organismal Systems	Endocrine system	Glucagon signaling pathway	1	0.0442643	0.14493	ko04922	ncbi_113819349(PCK2)
Human Diseases	Endocrine and metabolic disease	Insulin resistance	1	0.0491581	0.14493	ko04931	ncbi_113819349(PCK2)
Metabolism	Carbohydrate metabolism	Glycolysis / Gluconeogenesis	1	0.054641	0.14493	ko00010	ncbi_113819349(PCK2)
Metabolism	Global and overview maps	Biosynthesis of amino acids	1	0.0570703	0.14493	ko01230	ncbi_113800564(PHGDH)
Environmental Information Processing	Signal transduction	FoxO signaling pathway	1	0.0613102	0.14493	ko04068	ncbi_113819349(PCK2)
Human Diseases	Cardiovascular disease	Arrhythmogenic right ventricular cardiomyopathy	1	0.064933	0.14493	ko05412	ncbi_113828166(Act57B)
Environmental Information Processing	Signal transduction	AMPK signaling pathway	1	0.0655358	0.14493	ko04152	ncbi_113819349(PCK2)
Organismal Systems	Digestive system	Gastric acid secretion	1	0.0661383	0.14493	ko04971	ncbi_113828166(Act57B)
Organismal Systems	Sensory system	Phototransduction - fly	1	0.0697471	0.14493	ko04745	ncbi_113828166(Act57B)
Human Diseases	Infectious disease: bacterial	Vibrio cholerae infection	1	0.0697471	0.14493	ko05110	ncbi_113828166(Act57B)
Organismal Systems	Immune system	Leukocyte transendothelial migration	1	0.0703476	0.14493	ko04670	ncbi_113828166(Act57B)
Organismal Systems	Endocrine system	Insulin signaling pathway	1	0.0703476	0.14493	ko04910	ncbi_113819349(PCK2)
Human Diseases	Infectious disease: bacterial	Bacterial invasion of epithelial cells	1	0.0781271	0.14493	ko05100	ncbi_113828166(Act57B)
Organismal Systems	Aging	Longevity regulating pathway - multiple species	1	0.0787235	0.14493	ko04213	ncbi_113827261(CRYAB)
